# Supplementary material for: Shiga Toxin-Producing Escherichia coli Isolated from Wild Ruminants in Liguria, North-West Italy
Source: Pathogens. 2024 Jul 11;13(7):576. doi: 10.3390/pathogens13070576 (PMC11279605; doi:10.3390/pathogens13070576)
Supplement: Supplementary file 1 [file pathogens-13-00576-s001.zip]

Archive with 1 entries (1 files):
- pathogens-3062483-supplementary.pdf
